# Supplementary material for: Glucocorticoids Inhibit EGFR Signaling Activation in Podocytes in Anti-GBM Crescentic Glomerulonephritis
Source: Front Med (Lausanne). 2022 Feb 10;9:697443. doi: 10.3389/fmed.2022.697443 (PMC8866651; doi:10.3389/fmed.2022.697443)
Supplement: Supplementary file 4 [file Data_Sheet_1.ZIP]

Archive with 4 entries (4 files):
- Full uncropped and unedited versions of the Western blots for Figure 6a.tif
- Full uncropped and unedited versions of the Western blots for Figure 6b.tif
- Full uncropped and unedited versions of the Western blots for Supplementary Figure S1c..tif
- original source data(1).xlsx
