# Supplementary material for: Glucocorticoids Inhibit EGFR Signaling Activation in Podocytes in Anti-GBM Crescentic Glomerulonephritis
Source: Front Med (Lausanne). 2022 Feb 10;9:697443. doi: 10.3389/fmed.2022.697443 (PMC8866651; doi:10.3389/fmed.2022.697443)
Supplement: Supplementary file 4 [file Data_Sheet_1.ZIP › original source data(1).xlsx]

## Sheet: Sheet1
original data of Figure 1G：Quantification of intensity of IHC staining
group	Control				without GC treatment						GC treatment
p-EGFR	0.00538526	0.00310171	0.011485	0.015724	0.0253853	0.0404491	0.0366456	0.0278258			0.0152258	0.0150694	0.016067	0.018504
p-STAT3	0.000933341	0.00180085	0.000554511	0.000254511	0.0150222	0.0151968	0.0158552	0.0164597	0.0201525	0.0238418	0.00130572	0.00190459	0.00253824	0.00487619	0.0023695
original data of Figure 2A、3C：rat proteinuria
group	Control					NTS group					MP group					MP+ru486 group
Day1	2.19084	5.79608	4.24572	3.57846	3.25672	52.065	19.3535	27.8182	29.3184	12.5133	35.2792	16.6993	25.4486	13.8645	18.0711	15.3889	39.6731	24.7429	26.7596	30.413
Day3	3.89842	6.77337	3.89534	2.13969	5.57009	84.1164	89.8155	30.0014	75.3684	68.3028	31.4125	62.8602	13.4134	41.0983	16.8831	33.9167	91.2694	46.5767	52.7646	78.7399
Day7	14.2455	10.5664	20.32	7.56325	6.42675	141.519	134.654	84.4758	124.638	112.192	61.2141	60.0125	20.0372	53.497	17.6116	63.2615	100.007	55.7212	89.8944	112.743
Day9	4.952	9.96809	5.51101	3.4526	4.56254	156.931	153.031	70.5433	146.07	123.444	99.3062	52.2086	99.2006	55.268	58.1067	133.291	64.9096	126.076	112.036	92.9096
Day13	2.024	3.91843	1.79134	2.35563	2.13354	147.044	140.701	58.9303	131.242	97.5685	45.0715	37.0842	63.344	65.9406	49.476	132.301	78.7804	85.9869	113.463	75.8877
original data of Figure 2B、3B：rat creatinine
group	Control					NTS group					MP group					MP+RU485 group
Day 7	0.608284	0.752663	0.59325	0.57321	0.603455	0.975148	0.953456	0.981923	0.945283	0.93874	0.608284	0.752663	0.680477	0.64387	0.62365	0.707692	0.915976	0.892308	0.8386	0.8453
Day 14	0.461538	1.00744	0.702847	0.69403	0.62947	1.11006	1.07692	0.989349	0.998654	0.989345	0.525444	0.913609	0.71952	0.7234	0.718	0.934911	1.06746	0.9213	0.91768	0.90377
original data of Figure 4B：Quantification of intensity of IHC staining
group	Control				NTS													MP treatment
PECs	0.0022184	0.00223447	0.00334475		0.0255427	0.0156056	0.0175853	0.0151365	0.023981	0.0398958	0.0137798	0.0272821	0.0198511	0.0355475	0.0207493	0.0193137	0.0108056	0.00395365	0.00366063	0.00331767	0.00338266	0.00458734	0.00260155
Activated PECs	0.00013	0.000169107	0.000269107	0.000369107	0.0330162	0.0151279	0.0251972	0.0212887	0.0143408	0.0148862	0.0248451	0.0387124						0.00921126	0.00452198	0.0114472	0.00435618	0.0168415	0.018939	0.0120842
original data of Figure 4D：Quantification of intensity of IHC staining
group	Control				NTS												MP treatment
p-EGFR	0.00249186	0.00420418	0.00267574		0.0560394	0.0568832	0.0850147	0.0660446	0.0565578	0.0592556	0.0798311	0.0650648	0.0780215	0.0512891	0.0532701	0.0513338	0.00395365	0.00366063	0.00331767	0.00338266	0.00458734	0.00260155
p-STAT3	0.0013	0.00129107	0.000969107	0.000969107	0.042682	0.0434899	0.0383106	0.0693874	0.0656367	0.0489402	0.0463891	0.0736714	0.0632036	0.0522581			0.00921126	0.00452198		0.00435618	0.0168415	0.018939	0.0120842	0.0114472
original data of Figure 5B：Quantification of intensity of IHC staining
	Control			NTS							MP			MP+RU486
NICD1	0.000104226	9.04226e-05	0.000204226	0.0603712	0.0239352	0.031615	0.0295758	0.0223666	0.0312402	0.0343796	0.000675654	0.00586675	0.00350506	0.0213797	0.02535	0.012105	0.02451	0.02015
original data of Figure 5C：The relative mRNA expression of Notch pathway genes
group	Control			NTS			MP			MP+RU486
Notch1	1.10359	1.01644	0.891484	5.723	5.0643	5.6784	1.943	2.4256	1.5743	4.532	3.9654	4.7784
Notch3	0.922826	1.31835	1	3.36581	3.7162	3.53667	1.37536	1.2607	1.5485	2.97788	3.47521	3.21695
HES1	0.782957	0.730704	1.64792	3.432	3.8964	4.12784	2.00099	2.13067	1.50231	3.6778	3.16754	3.0543
HES3	1.00358	1.01644	0.991484	0.904116	1.05283	1.03038	1.13044	0.987038	1.02915	1.00381	0.903808	1.30381
HEY1	0.951495	1.17671	0.89315	2.20099	2.83067	3.10231	2.10733	1.69686	1.41947	2.4789	2.05688	2.5321
HEYL	0.971495	1.15671	0.89315	3.83471	4.57583	4.29148	1.47431	1.27594	1.82451	2.33868	2.52277	2.12732
original data of Figure 6A：Quantifications of Immunoblotting
group	Control			HB-EGF			HB-EGF+DEX			Dex
p-EGFR	0.997927	1.00889	0.993184	1.43029	1.55003	1.32746	0.821609	1.00774	1.01927	0.841313	0.857496	1.00903
p-STAT3	0.986998	1.00878	1.00422	1.67579	1.57226	1.6793	0.821609	0.705208	0.939934	0.951212	0.951212	0.831642
original data of Figure 6B：Quantifications of Immunoblotting
Control	1	1	1
HB-EGF	1.45367	1.47785	1.47765
HB-EGF+Dex	1.27285	1.20914	1.22993
Dex	0.957062	1.11751	1.03299
original data of Figure 6C：The relative mRNA expression of Notch pathway genes
group	Control			HB-EGF			HB-EGF+DEX			Dex
Notch1	1.10359	1.01644	0.891484	2.83364	2.47486	1.88148	1.92625	1.62027	0.923239	0.91387	0.550349	1.32008
Notch3	0.98814	1.00433	1.00753	1.51374	1.77	1.68	1.03	0.75	0.87	0.84	0.62	0.64
HES1	0.872239	1.0269	1.11644	4.33911	6.9854	7.84313	3.32958	2.60961	2.32031	0.374454	1.60878	0.520718
HEY1	0.951495	1.17671	0.89315	2.30099	2.63067	1.70231	2.37333	2.69686	1.51947	1.00239	1.18409	1.38607
JAGGED1	0.782957	0.730704	1.74792	1.012	2.49321	1.17407	1.9061	1.02561	0.75325	0.280167	0.702054	1.17134
original data of Figure 7B：The relative mRNA expression of PCNA/α-SMA̽/Ki-67 in primary PECs
group	Control						HB-EGF 24h
PNCA	1.04528	0.850376	1.12501	1.55461	0.727358	0.884359	1.696	1.55866	1.9028	1.31854	1.61986	2.43591
α-SMA̽	1.13427	0.881626	1.2325	0.811358			1.79233	2.66544	1.82241	1.82135	2.31972
Ki-67	0.703479	1.14021	1.46101	1.15664	0.737753		1.43811	1.80881	1.90722	1.98524	2.79635
original data of Figure 7C：The relative mRNA expression of Notch pathway genes in primary PECs
group	Control							HB-EGF 24h
NOTCH1	1.12973	0.677845	1.30585	1.19594	1.01094	0.82711	1	1.536	2.68923	2.04661	1.94175	1.88441	2.06777	2.04624	1.91642
HES1	0.92141	1.13015	0.960312	1.50833	0.605449	1.09503	1	1.28124	1.51365	1.37758	2.02006	2.02913	2.1067	1.73946	1.25514
HEY1	0.775341	0.962538	1.58306	1.15532	0.732636			1.48351	2.79849	1.5957	1.32042	1.27204
JAGGED1	0.752843	1.69602	0.783188	1.45954	0.737038	0.929597	1	1.6205	1.86425	3.09452	0.830634	2.16827	1.66094	1.99676
original data of Figure 8A：The relative mRNA expression
group	Control			NTS			MP			MP+RU486
HB-EGF	0.988696	1.02	0.991599	4.27421	3.91329	3.68433	1.64754	2.10116	2.75267	4.1029	4.00468	3.39126
EGF	0.948765	1.02746	1.02583	7.91296	7.02119	6.97641	4.276	4.053	3.679	6.35858	6.45634	7.02065
original data of Figure 8B：qRT-PCR analysis of the relative HB-EGF and EGF mRNA expression levels in cultured podocytes stimulated with Dex
group	HB-EGF			EGF
0h	1.04841	1.02788	0.923717	0.940798	1.06293	1
1h	0.564298	0.798398	0.861052	0.550789	0.701425	0.73192
3h	0.316979	0.449904	0.353542	0.447956	0.586194	0.781118
4h	0.267406	0.452517	0.42401	0.628315	0.402497	0.54699
original data of Figure S1A：The relative mRNA expression of Gene 33
group
N	1.04617	0.976057	0.979313
NTN	5.14585	5.09912	5.41824
MP	8.60334	9.07425	7.98685
MP+RU486	3.98221	3.93998	3.83874
original data of Figure S1B:Quantification by qRT-PCR of Gene 33 mRNA in podocytes
group	1h			3h
Control	0.946	0.967318	1.08668	1.03529	0.964707
HB-EGF	1.57256	1.55454	1.34371	1.57556	1.69784	1.66397
HB-EGF+DEX	1.92783	1.61898	1.62851	2.58237	2.01576	2.34714
DEX	1.25903	0.84506	0.718957	1.68117	1.92842	1.1924
original data of Figure S1C:Quantification of Immunoblotting of Gene 33 in podocytes
group	Control			NTS			MP			MP+RU486
1h	0.970149	0.911475	1.09838	3.08148	2.76791	2.36791	4.10394	4.81919	4.81919	3.78924	3.086	4.42449
24h	0.980149	0.921475	1.09838	2.90507	2.84756	3.71265	6.2477	5.78	6.24268	5.17	6.04462	5.90529
